# Supplementary material for: The lunar cycle drives migration of a nocturnal bird
Source: PLoS Biol. 2019 Oct 15;17(10):e3000456. doi: 10.1371/journal.pbio.3000456 (PMC6794068; doi:10.1371/journal.pbio.3000456)
Supplement: S1 Data — Contains data on duration, departure timing, and expected departure timing relative to the lunar cycle per individual, region, and season. Departure timing and expected departure timing are the number of days from new moon. Expected departure timing was derived under the precondition that individuals center their stopovers around full moon to maximize available foraging time per stopover day. (XLSX) [file pbio.3000456.s001.xlsx]

## Sheet: Blad1
Id	Region	Season	Duration	Timing	Exp. Time.
X15056	Temperate	Autumn	34	20	32
X15018	Temperate	Autumn	18	9	24
X13570	Temperate	Autumn	19	19	24.5
X13582	Temperate	Autumn	19	17	24.5
X15055	Temperate	Autumn	24	18	27
X13589	Temperate	Autumn	20	18	25
X13583	Temperate	Autumn	23	13	26.5
X13572	Temperate	Autumn	13	14	21.5
X20030	Temperate	Autumn	49	4	39.5
X20055	Temperate	Autumn	25	28	27.5
X20085	Temperate	Autumn	21	23	25.5
X20098	Temperate	Autumn	11	12	20.5
X20103	Temperate	Autumn	24	2	27
X20104	Temperate	Autumn	32	14	31
X20091	Temperate	Autumn	18	23	24
X20093	Temperate	Autumn	22	22	26
X20097	Temperate	Autumn	28	23	29
X500	Temperate	Autumn	15	28	22.5
X506	Temperate	Autumn	13	11	21.5
X523	Temperate	Autumn	13	16	21.5
X526	Temperate	Autumn	33	19	31.5
X531	Temperate	Autumn	22	18	26
X572	Temperate	Autumn	7	2	18.5
X627	Temperate	Autumn	22	18	26
X630	Temperate	Autumn	39	22	34.5
XD86	Temperate	Autumn	21	23	25.5
XD87	Temperate	Autumn	19	22	24.5
B128	Temperate	Autumn	22	3	26
B296	Temperate	Autumn	31	21	30.5
V006	Temperate	Autumn	25	20	27.5
V019	Temperate	Autumn	29	25	29.5
F801	Temperate	Autumn	18	6	24
F802	Temperate	Autumn	22	21	26
F803	Temperate	Autumn	22	30	26
F805	Temperate	Autumn	23	20	26.5
F811	Temperate	Autumn	11	11	20.5
N474	Temperate	Autumn	NA	NA	NA
N475	Temperate	Autumn	16	20	23
N480	Temperate	Autumn	28	19	29
X15056	Temperate	Spring	NA	NA	NA
X15018	Temperate	Spring	NA	NA	NA
X13570	Temperate	Spring	NA	NA	NA
X13582	Temperate	Spring	NA	NA	NA
X15055	Temperate	Spring	NA	NA	NA
X13589	Temperate	Spring	NA	NA	NA
X13583	Temperate	Spring	NA	NA	NA
X13572	Temperate	Spring	NA	NA	NA
X20030	Temperate	Spring	30	27	30
X20055	Temperate	Spring	24	20	27
X20085	Temperate	Spring	20	20	25
X20098	Temperate	Spring	14	23	22
X20103	Temperate	Spring	19	2	24.5
X20104	Temperate	Spring	16	20	23
X20091	Temperate	Spring	NA	NA	NA
X20093	Temperate	Spring	19	27	24.5
X20097	Temperate	Spring	24	22	27
X500	Temperate	Spring	NA	NA	NA
X506	Temperate	Spring	16	16	23
X523	Temperate	Spring	17	14	23.5
X526	Temperate	Spring	12	22	21
X531	Temperate	Spring	NA	NA	NA
X572	Temperate	Spring	9	9	19.5
X627	Temperate	Spring	12	15	21
X630	Temperate	Spring	16	20	23
XD86	Temperate	Spring	20	18	25
XD87	Temperate	Spring	23	18	26.5
B128	Temperate	Spring	29	6	29.5
B296	Temperate	Spring	31	8	30.5
V006	Temperate	Spring	22	27	26
V019	Temperate	Spring	NA	NA	NA
F801	Temperate	Spring	27	19	28.5
F802	Temperate	Spring	11	18	20.5
F803	Temperate	Spring	28	4	29
F805	Temperate	Spring	24	20	27
F811	Temperate	Spring	20	20	25
N474	Temperate	Spring	25	25	27.5
N475	Temperate	Spring	23	25	26.5
N480	Temperate	Spring	36	17	33
X15056	Sahel	Autumn	20	16	25
X15018	Sahel	Autumn	26	17	28
X13570	Sahel	Autumn	23	21	26.5
X13582	Sahel	Autumn	NA	NA	NA
X15055	Sahel	Autumn	17	14	23.5
X13589	Sahel	Autumn	23	15	26.5
X13583	Sahel	Autumn	7	25	18.5
X13572	Sahel	Autumn	NA	NA	NA
X20030	Sahel	Autumn	9	20	19.5
X20055	Sahel	Autumn	12	19	21
X20085	Sahel	Autumn	16	19	23
X20098	Sahel	Autumn	30	20	30
X20103	Sahel	Autumn	11	18	20.5
X20104	Sahel	Autumn	14	16	22
X20091	Sahel	Autumn	12	14	21
X20093	Sahel	Autumn	16	18	23
X20097	Sahel	Autumn	21	23	25.5
X500	Sahel	Autumn	13	21	21.5
X506	Sahel	Autumn	25	14	27.5
X523	Sahel	Autumn	14	16	22
X526	Sahel	Autumn	22	20	26
X531	Sahel	Autumn	11	10	20.5
X572	Sahel	Autumn	12	25	21
X627	Sahel	Autumn	18	14	24
X630	Sahel	Autumn	14	13	22
XD86	Sahel	Autumn	27	28	28.5
XD87	Sahel	Autumn	14	14	22
B128	Sahel	Autumn	23	14	26.5
B296	Sahel	Autumn	9	8	19.5
V006	Sahel	Autumn	NA	NA	NA
V019	Sahel	Autumn	NA	NA	NA
F801	Sahel	Autumn	26	15	28
F802	Sahel	Autumn	17	15	23.5
F803	Sahel	Autumn	16	22	23
F805	Sahel	Autumn	19	17	24.5
F811	Sahel	Autumn	19	11	24.5
N474	Sahel	Autumn	7	29	18.5
N475	Sahel	Autumn	9	15	19.5
N480	Sahel	Autumn	NA	NA	NA
X15056	Sahel	Spring	33	23	31.5
X15018	Sahel	Spring	20	19	25
X13570	Sahel	Spring	NA	NA	NA
X13582	Sahel	Spring	NA	NA	NA
X15055	Sahel	Spring	NA	NA	NA
X13589	Sahel	Spring	NA	NA	NA
X13583	Sahel	Spring	NA	NA	NA
X13572	Sahel	Spring	NA	NA	NA
X20030	Sahel	Spring	24	26	27
X20055	Sahel	Spring	40	17	35
X20085	Sahel	Spring	39	18	34.5
X20098	Sahel	Spring	26	27	28
X20103	Sahel	Spring	30	3	30
X20104	Sahel	Spring	52	28	41
X20091	Sahel	Spring	NA	NA	NA
X20093	Sahel	Spring	31	28	30.5
X20097	Sahel	Spring	31	19	30.5
X500	Sahel	Spring	30	13	30
X506	Sahel	Spring	34	16	32
X523	Sahel	Spring	26	18	28
X526	Sahel	Spring	36	20	33
X531	Sahel	Spring	NA	NA	NA
X572	Sahel	Spring	42	15	36
X627	Sahel	Spring	25	24	27.5
X630	Sahel	Spring	33	23	31.5
XD86	Sahel	Spring	37	19	33.5
XD87	Sahel	Spring	49	17	39.5
B128	Sahel	Spring	NA	NA	NA
B296	Sahel	Spring	27	30	28.5
V006	Sahel	Spring	50	25	40
V019	Sahel	Spring	NA	NA	NA
F801	Sahel	Spring	35	14	32.5
F802	Sahel	Spring	22	27	26
F803	Sahel	Spring	30	26	30
F805	Sahel	Spring	34	14	32
F811	Sahel	Spring	24	21	27
N474	Sahel	Spring	49	16	39.5
N475	Sahel	Spring	41	23	35.5
N480	Sahel	Spring	29	30	29.5
