# Supplementary material for: The lunar cycle drives migration of a nocturnal bird
Source: PLoS Biol. 2019 Oct 15;17(10):e3000456. doi: 10.1371/journal.pbio.3000456 (PMC6794068; doi:10.1371/journal.pbio.3000456)
Supplement: S4 Data — Contains five columns, Date, Flight (n ind.), Total (n ind.), Flight fraction, and Theta. “Flight” denotes the number of individuals undertaking migratory flights, and “Total” corresponds to the number of individuals tracked per date. “Flight fraction” is the ratio between “Flight” and “Total,” and “Theta” is the angular equivalent for each day in the lunar cycle. See “Data handling and statistics” in the Materials and methods section for how “Theta” was derived. (XLSX) [file pbio.3000456.s004.xlsx]

## Sheet: Blad1
Date	Flight (n ind.)	Total (n ind.)	Flight fraction	Theta
2015-08-07	0	4	0	0.163048
2015-08-08	0	4	0	-0.0489017
2015-08-09	0	4	0	-0.258648
2015-08-10	1	4	0.25	-0.456736
2015-08-11	1	4	0.25	-0.634239
2015-08-12	1	4	0.25	-0.783156
2015-08-13	1	4	0.25	-0.896775
2015-08-14	0	4	0	-0.969975
2015-08-15	0	4	0	-0.999457
2015-08-16	0	4	0	-0.983892
2015-08-17	0	4	0	-0.923981
2015-08-18	0	4	0	-0.822426
2015-08-19	0	4	0	-0.683802
2015-08-20	0	4	0	-0.514359
2015-08-21	0	4	0	-0.321733
2015-08-22	1	4	0.25	-0.114606
2015-08-23	0	4	0	0.0976864
2015-08-24	0	4	0	0.305576
2015-08-25	0	4	0	0.499693
2015-08-26	1	4	0.25	0.671288
2015-08-27	0	4	0	0.812627
2015-08-28	0	4	0	0.91734
2015-08-29	1	4	0.25	0.980707
2015-08-30	1	4	0.25	0.999873
2015-08-31	1	4	0.25	0.973972
2015-09-01	1	4	0.25	0.904174
2015-09-02	2	4	0.5	0.793623
2015-09-03	3	4	0.75	0.647302
2015-09-04	1	4	0.25	0.471807
2015-09-05	1	4	0.25	0.275047
2015-09-06	3	4	0.75	0.0658895
2015-09-07	2	4	0.5	-0.146237
2015-09-08	4	4	1	-0.351773
2015-09-09	4	4	1	-0.541454
2015-09-10	2	4	0.5	-0.706731
2015-09-11	0	4	0	-0.840154
2015-09-12	1	4	0.25	-0.935711
2015-09-13	2	4	0.5	-0.989093
2015-09-14	1	4	0.25	-0.997896
2015-09-15	1	4	0.25	-0.961723
2015-09-16	0	4	0	-0.882203
2015-09-17	0	4	0	-0.762921
2015-09-18	0	4	0	-0.609253
2015-09-19	0	4	0	-0.428126
2015-09-20	1	4	0.25	-0.227702
2015-09-21	2	4	0.5	-0.0170153
2015-09-22	1	4	0.25	0.194438
2015-09-23	1	4	0.25	0.397128
2015-09-24	1	4	0.25	0.581919
2015-09-25	1	4	0.25	0.740482
2015-09-26	1	4	0.25	0.865671
2015-09-27	1	4	0.25	0.951842
2015-09-28	1	4	0.25	0.995113
2015-09-29	3	4	0.75	0.993532
2015-09-30	2	4	0.5	0.947172
2015-10-01	2	4	0.5	0.858121
2015-10-02	2	4	0.5	0.730394
2015-10-03	3	4	0.75	0.569747
2015-10-04	2	4	0.5	0.38342
2015-10-05	3	4	0.75	0.179812
2015-10-06	1	4	0.25	-0.0318997
2015-10-07	2	3	0.666667	-0.242174
2015-10-08	2	3	0.666667	-0.441533
2015-10-09	2	3	0.666667	-0.620992
2015-10-10	2	3	0.666667	-0.772462
2015-10-11	0	3	0	-0.889116
2015-10-12	1	3	0.333333	-0.965696
2015-10-13	1	3	0.333333	-0.998751
2015-10-14	0	3	0	-0.986791
2015-10-15	0	3	0	-0.930355
2015-10-16	0	3	0	-0.831986
2015-10-17	1	3	0.333333	-0.696119
2015-10-18	1	3	0.333333	-0.528877
2015-10-19	0	3	0	-0.337797
2015-10-20	0	3	0	-0.131493
2015-10-21	0	3	0	0.0807384
2015-10-22	1	3	0.333333	0.28933
2015-10-23	1	3	0.333333	0.484882
2015-10-24	1	3	0.333333	0.658579
2015-10-25	0	3	0	0.802593
2015-10-26	0	3	0	0.910434
2015-10-27	0	3	0	0.977239
2015-10-28	1	3	0.333333	0.999999
2015-10-29	1	3	0.333333	0.977688
2015-10-30	1	3	0.333333	0.911311
2015-10-31	1	3	0.333333	0.80386
2015-11-01	0	3	0	0.660178
2015-11-02	0	3	0	0.486741
2015-11-03	0	3	0	0.291366
2015-11-04	0	3	0	0.0828583
2015-11-05	0	3	0	-0.129384
2015-11-06	0	3	0	-0.335794
2015-11-07	0	3	0	-0.52707
2015-11-08	0	3	0	-0.69459
2015-11-09	1	3	0.333333	-0.830804
2015-11-10	0	3	0	-0.929573
2015-11-11	0	3	0	-0.986444
2015-11-12	0	3	0	-0.998855
2015-11-13	0	3	0	-0.966246
2015-11-14	0	3	0	-0.890087
2015-11-15	0	3	0	-0.773811
2015-11-16	0	3	0	-0.622658
2015-11-17	0	3	0	-0.443441
2015-11-18	0	3	0	-0.244237
2015-11-19	0	3	0	-0.0340256
2015-11-20	0	3	0	0.17772
2015-11-21	0	3	0	0.381455
2015-11-22	0	3	0	0.567997
2015-11-23	0	3	0	0.72894
2015-11-24	0	3	0	0.857027
2015-11-25	0	3	0	0.946488
2015-11-26	0	3	0	0.993289
2015-11-27	0	3	0	0.995321
2015-11-28	0	2	0	0.952492
2015-11-29	0	2	0	0.866734
2015-11-30	0	2	0	0.74191
2015-12-01	0	2	0	0.583648
2015-12-02	0	2	0	0.39908
2015-12-03	0	2	0	0.196524
2015-12-04	0	2	0	-0.0148885
2015-12-05	0	2	0	-0.22563
2015-12-06	0	2	0	-0.426203
2015-12-07	0	1	0	-0.607565
2015-12-08	0	1	0	-0.761544
2015-12-09	0	1	0	-0.8812
2015-12-10	0	1	0	-0.961138
2015-12-11	0	1	0	-0.997756
2015-12-12	0	1	0	-0.989404
2015-12-13	0	1	0	-0.936459
2015-12-14	0	1	0	-0.841306
2015-12-15	0	1	0	-0.708234
2015-12-16	0	1	0	-0.543241
2015-12-17	0	1	0	-0.353763
2015-12-18	0	1	0	-0.148341
2015-12-19	0	1	0	0.063767
2015-12-20	0	1	0	0.273001
2015-12-21	0	1	0	0.469931
2015-12-22	0	1	0	0.64568
2015-12-23	0	1	0	0.792327
2015-12-24	0	1	0	0.903263
2015-12-25	0	1	0	0.973488
2015-12-26	0	1	0	0.999837
2015-12-27	0	1	0	0.981121
2015-12-28	0	1	0	0.918185
2015-12-29	0	1	0	0.813865
2015-12-30	0	1	0	0.672863
2015-12-31	0	1	0	0.501534
2016-01-01	0	1	0	0.307601
2016-01-02	0	1	0	0.099803
2016-01-03	0	1	0	-0.112493
2016-01-04	0	1	0	-0.319719
2016-01-05	0	1	0	-0.512534
2016-01-06	0	1	0	-0.682249
2016-01-07	0	1	0	-0.821214
2016-01-08	0	1	0	-0.923166
2016-01-09	0	1	0	-0.983509
2016-01-10	0	1	0	-0.999524
2016-01-11	0	1	0	-0.97049
2016-01-12	0	1	0	-0.897714
2016-01-13	0	1	0	-0.784477
2016-01-14	0	1	0	-0.635882
2016-01-15	0	1	0	-0.458628
2016-01-16	0	1	0	-0.260702
2016-01-17	0	1	0	-0.0510261
2016-01-18	0	1	0	0.16095
2016-01-19	0	1	0	0.365671
2016-01-20	0	1	0	0.553911
2016-01-21	0	0	NA	0.717186
2016-01-22	0	0	NA	0.848136
2016-01-23	0	0	NA	0.940859
2016-01-24	0	0	NA	0.991177
2016-01-25	0	0	NA	0.996821
2016-01-26	0	0	NA	0.957536
2016-01-27	0	0	NA	0.875095
2016-01-28	0	0	NA	0.753211
2016-01-29	0	0	NA	0.59738
2016-01-30	0	0	NA	0.414623
2016-01-31	0	0	NA	0.213179
2016-02-01	0	0	NA	0.00212701
2016-02-02	0	0	NA	-0.209021
2016-02-03	0	0	NA	-0.410748
2016-02-04	0	0	NA	-0.593963
2016-02-05	0	0	NA	-0.750406
2016-02-06	0	0	NA	-0.873028
2016-02-07	0	0	NA	-0.956301
2016-02-08	0	0	NA	-0.996473
2016-02-09	0	0	NA	-0.991732
2016-02-10	0	0	NA	-0.942292
2016-02-11	0	0	NA	-0.850382
2016-02-12	0	0	NA	-0.720144
2016-02-13	0	0	NA	-0.557448
2016-02-14	0	0	NA	-0.369627
2016-02-15	0	0	NA	-0.165147
2016-02-16	0	0	NA	0.0467771
2016-02-17	0	0	NA	0.256593
2016-02-18	0	0	NA	0.454843
2016-02-19	0	0	NA	0.632593
2016-02-20	0	0	NA	0.781831
2016-02-21	0	0	NA	0.895832
2016-02-22	0	0	NA	0.969455
2016-02-23	0	0	NA	0.999384
2016-02-24	0	0	NA	0.98427
2016-02-25	0	0	NA	0.924793
2016-02-26	0	0	NA	0.823634
2016-02-27	0	0	NA	0.685353
2016-02-28	0	0	NA	0.516182
2016-03-01	0	0	NA	0.323746
2016-03-02	0	0	NA	0.116719
2016-03-03	0	0	NA	-0.0955693
2016-03-04	0	0	NA	-0.30355
2016-03-05	0	0	NA	-0.497849
2016-03-06	0	0	NA	-0.66971
2016-03-07	0	0	NA	-0.811386
2016-03-08	0	0	NA	-0.916491
2016-03-09	0	0	NA	-0.980289
2016-03-10	0	0	NA	-0.999904
2016-03-11	0	0	NA	-0.974452
2016-03-12	0	0	NA	-0.90508
2016-03-13	0	0	NA	-0.794915
2016-03-14	0	0	NA	-0.648922
2016-03-15	0	0	NA	-0.473681
2016-03-16	0	0	NA	-0.277091
2016-03-17	0	0	NA	-0.0680118
2016-03-18	0	0	NA	0.144133
2016-03-19	0	0	NA	0.349781
2016-03-20	0	0	NA	0.539664
2016-03-21	0	0	NA	0.705224
2016-03-22	0	0	NA	0.838999
2016-03-23	0	0	NA	0.934958
2016-03-24	0	0	NA	0.988778
2016-03-25	0	0	NA	0.998032
2016-03-26	0	0	NA	0.962304
2016-03-27	0	0	NA	0.883203
2016-03-28	0	0	NA	0.764295
2016-03-29	0	0	NA	0.610939
2016-03-30	0	0	NA	0.430047
2016-03-31	0	0	NA	0.229773
2016-04-01	0	0	NA	0.0191419
2016-04-02	0	0	NA	-0.192352
2016-04-03	0	0	NA	-0.395175
2016-04-04	0	0	NA	-0.580188
2016-04-05	0	0	NA	-0.739051
2016-04-06	0	0	NA	-0.864604
2016-04-07	0	0	NA	-0.951188
2016-04-08	0	0	NA	-0.994901
2016-04-09	0	0	NA	-0.993772
2016-04-10	0	0	NA	-0.947852
2016-04-11	0	0	NA	-0.859212
2016-04-12	0	0	NA	-0.731845
2016-04-13	0	0	NA	-0.571493
2016-04-14	0	0	NA	-0.385384
2016-04-15	0	0	NA	-0.181904
2016-04-16	0	0	NA	0.0297737
2016-04-17	0	0	NA	0.24011
2016-04-18	0	0	NA	0.439624
2016-04-19	0	0	NA	0.619324
2016-04-20	0	0	NA	0.771109
2016-04-21	0	0	NA	0.88814
2016-04-22	0	0	NA	0.965142
2016-04-23	0	0	NA	0.998642
2016-04-24	0	0	NA	0.987133
2016-04-25	0	0	NA	0.931133
2016-04-26	0	0	NA	0.833164
2016-04-27	0	0	NA	0.697644
2016-04-28	0	0	NA	0.530681
2016-04-29	0	0	NA	0.339798
2016-04-30	0	0	NA	0.133601
2016-05-01	0	0	NA	-0.0786181
2016-05-02	0	0	NA	-0.287294
2016-05-03	0	0	NA	-0.483021
2016-05-04	0	0	NA	-0.656977
2016-05-05	0	0	NA	-0.801323
2016-05-06	0	0	NA	-0.909552
2016-05-07	0	0	NA	-0.976786
2016-05-08	0	0	NA	-0.999995
2016-05-09	0	0	NA	-0.978133
2016-05-10	0	0	NA	-0.912185
2016-05-11	0	0	NA	-0.805124
2016-05-12	0	0	NA	-0.661774
2016-05-13	0	0	NA	-0.488598
2016-05-14	0	0	NA	-0.2934
2016-05-15	0	0	NA	-0.0849778
2016-05-16	0	0	NA	0.127274
2016-05-17	0	0	NA	0.33379
2016-05-18	0	0	NA	0.525262
2016-08-07	0	12	0	-0.751811
2016-08-08	0	12	0	-0.595673
2016-08-09	0	12	0	-0.412687
2016-08-10	0	12	0	-0.211101
2016-08-11	0	12	0	0
2016-08-12	0	12	0	0.211101
2016-08-13	0	12	0	0.412687
2016-08-14	2	12	0.166667	0.595673
2016-08-15	2	12	0.166667	0.751811
2016-08-16	2	12	0.166667	0.874063
2016-08-17	2	12	0.166667	0.956921
2016-08-18	1	12	0.0833333	0.996649
2016-08-19	0	12	0	0.991456
2016-08-20	0	12	0	0.941578
2016-08-21	0	12	0	0.849261
2016-08-22	0	12	0	0.718666
2016-08-23	0	12	0	0.555681
2016-08-24	1	12	0.0833333	0.36765
2016-08-25	2	12	0.166667	0.163048
2016-08-26	0	12	0	-0.0489017
2016-08-27	4	12	0.333333	-0.258648
2016-08-28	3	12	0.25	-0.456736
2016-08-29	7	12	0.583333	-0.634239
2016-08-30	7	12	0.583333	-0.783156
2016-08-31	5	12	0.416667	-0.896775
2016-09-01	5	12	0.416667	-0.969975
2016-09-02	3	12	0.25	-0.999457
2016-09-03	2	12	0.166667	-0.983892
2016-09-04	3	12	0.25	-0.923981
2016-09-05	6	12	0.5	-0.822426
2016-09-06	7	12	0.583333	-0.683802
2016-09-07	5	12	0.416667	-0.514359
2016-09-08	4	12	0.333333	-0.321733
2016-09-09	2	12	0.166667	-0.114606
2016-09-10	2	12	0.166667	0.0976864
2016-09-11	4	12	0.333333	0.305576
2016-09-12	4	12	0.333333	0.499693
2016-09-13	3	12	0.25	0.671288
2016-09-14	5	12	0.416667	0.812627
2016-09-15	3	12	0.25	0.91734
2016-09-16	4	12	0.333333	0.980707
2016-09-17	4	12	0.333333	0.999873
2016-09-18	7	12	0.583333	0.973972
2016-09-19	5	11	0.454545	0.904174
2016-09-20	7	11	0.636364	0.793623
2016-09-21	8	11	0.727273	0.647302
2016-09-22	8	11	0.727273	0.471807
2016-09-23	9	11	0.818182	0.275047
2016-09-24	8	11	0.727273	0.0658895
2016-09-25	9	11	0.818182	-0.146237
2016-09-26	8	11	0.727273	-0.351773
2016-09-27	7	11	0.636364	-0.541454
2016-09-28	2	11	0.181818	-0.706731
2016-09-29	2	11	0.181818	-0.840154
2016-09-30	1	11	0.0909091	-0.935711
2016-10-01	1	11	0.0909091	-0.989093
2016-10-02	1	11	0.0909091	-0.997896
2016-10-03	0	11	0	-0.961723
2016-10-04	1	11	0.0909091	-0.882203
2016-10-05	0	11	0	-0.762921
2016-10-06	2	11	0.181818	-0.609253
2016-10-07	1	11	0.0909091	-0.428126
2016-10-08	1	11	0.0909091	-0.227702
2016-10-09	1	11	0.0909091	-0.0170153
2016-10-10	2	11	0.181818	0.194438
2016-10-11	1	11	0.0909091	0.397128
2016-10-12	2	11	0.181818	0.581919
2016-10-13	3	11	0.272727	0.740482
2016-10-14	6	11	0.545455	0.865671
2016-10-15	5	11	0.454545	0.951842
2016-10-16	7	11	0.636364	0.995113
2016-10-17	8	11	0.727273	0.993532
2016-10-18	7	11	0.636364	0.947172
2016-10-19	5	11	0.454545	0.858121
2016-10-20	6	11	0.545455	0.730394
2016-10-21	8	11	0.727273	0.569747
2016-10-22	5	11	0.454545	0.38342
2016-10-23	3	11	0.272727	0.179812
2016-10-24	2	11	0.181818	-0.0318997
2016-10-25	1	11	0.0909091	-0.242174
2016-10-26	0	11	0	-0.441533
2016-10-27	2	11	0.181818	-0.620992
2016-10-28	1	11	0.0909091	-0.772462
2016-10-29	2	11	0.181818	-0.889116
2016-10-30	1	11	0.0909091	-0.965696
2016-10-31	0	11	0	-0.998751
2016-11-01	0	11	0	-0.986791
2016-11-02	0	11	0	-0.930355
2016-11-03	1	11	0.0909091	-0.831986
2016-11-04	0	11	0	-0.696119
2016-11-05	0	11	0	-0.528877
2016-11-06	0	11	0	-0.337797
2016-11-07	0	11	0	-0.131493
2016-11-08	0	11	0	0.0807384
2016-11-09	0	11	0	0.28933
2016-11-10	0	11	0	0.484882
2016-11-11	0	11	0	0.658579
2016-11-12	0	11	0	0.802593
2016-11-13	1	11	0.0909091	0.910434
2016-11-14	0	11	0	0.977239
2016-11-15	0	11	0	0.999999
2016-11-16	1	11	0.0909091	0.977688
2016-11-17	1	11	0.0909091	0.911311
2016-11-18	1	11	0.0909091	0.80386
2016-11-19	1	11	0.0909091	0.660178
2016-11-20	0	11	0	0.486741
2016-11-21	0	11	0	0.291366
2016-11-22	0	11	0	0.0828583
2016-11-23	1	11	0.0909091	-0.129384
2016-11-24	3	11	0.272727	-0.335794
2016-11-25	2	11	0.181818	-0.52707
2016-11-26	2	11	0.181818	-0.69459
2016-11-27	1	11	0.0909091	-0.830804
2016-11-28	1	11	0.0909091	-0.929573
2016-11-29	0	11	0	-0.986444
2016-11-30	1	11	0.0909091	-0.998855
2016-12-01	1	11	0.0909091	-0.966246
2016-12-02	1	11	0.0909091	-0.890087
2016-12-03	0	11	0	-0.773811
2016-12-04	0	11	0	-0.622658
2016-12-05	0	11	0	-0.443441
2016-12-06	0	11	0	-0.244237
2016-12-07	0	11	0	-0.0340256
2016-12-08	0	11	0	0.17772
2016-12-09	0	11	0	0.381455
2016-12-10	0	11	0	0.567997
2016-12-11	0	11	0	0.72894
2016-12-12	0	11	0	0.857027
2016-12-13	0	11	0	0.946488
2016-12-14	0	11	0	0.993289
2016-12-15	0	11	0	0.995321
2016-12-16	0	11	0	0.952492
2016-12-17	0	11	0	0.866734
2016-12-18	0	11	0	0.74191
2016-12-19	0	11	0	0.583648
2016-12-20	0	11	0	0.39908
2016-12-21	0	11	0	0.196524
2016-12-22	0	11	0	-0.0148885
2016-12-23	0	11	0	-0.22563
2016-12-24	0	11	0	-0.426203
2016-12-25	1	10	0.1	-0.607565
2016-12-26	0	10	0	-0.761544
2016-12-27	0	10	0	-0.8812
2016-12-28	0	10	0	-0.961138
2016-12-29	1	10	0.1	-0.997756
2016-12-30	1	10	0.1	-0.989404
2016-12-31	0	10	0	-0.936459
2017-01-01	0	10	0	-0.841306
2017-01-02	1	10	0.1	-0.708234
2017-01-03	0	10	0	-0.543241
2017-01-04	0	10	0	-0.353763
2017-01-05	0	10	0	-0.148341
2017-01-06	0	9	0	0.063767
2017-01-07	0	9	0	0.273001
2017-01-08	0	9	0	0.469931
2017-01-09	0	9	0	0.64568
2017-01-10	0	9	0	0.792327
2017-01-11	0	9	0	0.903263
2017-01-12	0	9	0	0.973488
2017-01-13	0	9	0	0.999837
2017-01-14	0	9	0	0.981121
2017-01-15	0	9	0	0.918185
2017-01-16	0	9	0	0.813865
2017-01-17	0	9	0	0.672863
2017-01-18	0	9	0	0.501534
2017-01-19	0	9	0	0.307601
2017-01-20	0	9	0	0.099803
2017-01-21	0	9	0	-0.112493
2017-01-22	0	9	0	-0.319719
2017-01-23	0	9	0	-0.512534
2017-01-24	0	9	0	-0.682249
2017-01-25	0	9	0	-0.821214
2017-01-26	0	9	0	-0.923166
2017-01-27	0	9	0	-0.983509
2017-01-28	0	9	0	-0.999524
2017-01-29	0	9	0	-0.97049
2017-01-30	0	9	0	-0.897714
2017-01-31	0	9	0	-0.784477
2017-02-01	0	9	0	-0.635882
2017-02-02	0	9	0	-0.458628
2017-02-03	0	9	0	-0.260702
2017-02-04	0	9	0	-0.0510261
2017-02-05	0	9	0	0.16095
2017-02-06	0	9	0	0.365671
2017-02-07	0	9	0	0.553911
2017-02-08	0	9	0	0.717186
2017-02-09	0	9	0	0.848136
2017-02-10	0	9	0	0.940859
2017-02-11	0	9	0	0.991177
2017-02-12	0	9	0	0.996821
2017-02-13	0	9	0	0.957536
2017-02-14	0	9	0	0.875095
2017-02-15	0	9	0	0.753211
2017-02-16	0	9	0	0.59738
2017-02-17	0	9	0	0.414623
2017-02-18	0	9	0	0.213179
2017-02-19	2	9	0.222222	0.00212701
2017-02-20	2	9	0.222222	-0.209021
2017-02-21	1	9	0.111111	-0.410748
2017-02-22	1	9	0.111111	-0.593963
2017-02-23	3	9	0.333333	-0.750406
2017-02-24	4	9	0.444444	-0.873028
2017-02-25	3	9	0.333333	-0.956301
2017-02-26	5	9	0.555556	-0.996473
2017-02-27	4	9	0.444444	-0.991732
2017-02-28	2	9	0.222222	-0.942292
2017-03-01	2	9	0.222222	-0.850382
2017-03-02	3	9	0.333333	-0.720144
2017-03-03	1	9	0.111111	-0.557448
2017-03-04	1	9	0.111111	-0.369627
2017-03-05	3	9	0.333333	-0.165147
2017-03-06	2	9	0.222222	0.0467771
2017-03-07	3	9	0.333333	0.256593
2017-03-08	3	9	0.333333	0.454843
2017-03-09	5	9	0.555556	0.632593
2017-03-10	3	9	0.333333	0.781831
2017-03-11	2	9	0.222222	0.895832
2017-03-12	2	9	0.222222	0.969455
2017-03-13	3	9	0.333333	0.999384
2017-03-14	2	9	0.222222	0.98427
2017-03-15	2	9	0.222222	0.924793
2017-03-16	3	9	0.333333	0.823634
2017-03-17	1	9	0.111111	0.685353
2017-03-18	2	9	0.222222	0.516182
2017-03-19	3	9	0.333333	0.323746
2017-03-20	3	9	0.333333	0.116719
2017-03-21	3	9	0.333333	-0.0955693
2017-03-22	3	9	0.333333	-0.30355
2017-03-23	4	9	0.444444	-0.497849
2017-03-24	4	9	0.444444	-0.66971
2017-03-25	2	9	0.222222	-0.811386
2017-03-26	1	9	0.111111	-0.916491
2017-03-27	1	9	0.111111	-0.980289
2017-03-28	0	9	0	-0.999904
2017-03-29	0	9	0	-0.974452
2017-03-30	0	9	0	-0.90508
2017-03-31	1	9	0.111111	-0.794915
2017-04-01	1	9	0.111111	-0.648922
2017-04-02	0	9	0	-0.473681
2017-04-03	1	9	0.111111	-0.277091
2017-04-04	0	9	0	-0.0680118
2017-04-05	1	9	0.111111	0.144133
2017-04-06	1	9	0.111111	0.349781
2017-04-07	1	9	0.111111	0.539664
2017-04-08	0	9	0	0.705224
2017-04-09	1	9	0.111111	0.838999
2017-04-10	1	9	0.111111	0.934958
2017-04-11	4	9	0.444444	0.988778
2017-04-12	3	9	0.333333	0.998032
2017-04-13	4	9	0.444444	0.962304
2017-04-14	3	9	0.333333	0.883203
2017-04-15	5	9	0.555556	0.764295
2017-04-16	6	9	0.666667	0.610939
2017-04-17	6	9	0.666667	0.430047
2017-04-18	5	9	0.555556	0.229773
2017-04-19	6	8	0.75	0.0191419
2017-04-20	7	8	0.875	-0.192352
2017-04-21	7	8	0.875	-0.395175
2017-04-22	8	8	1	-0.580188
2017-04-23	5	7	0.714286	-0.739051
2017-04-24	5	7	0.714286	-0.864604
2017-04-25	4	7	0.571429	-0.951188
2017-04-26	4	7	0.571429	-0.994901
2017-04-27	3	7	0.428571	-0.993772
2017-04-28	3	7	0.428571	-0.947852
2017-04-29	1	6	0.166667	-0.859212
2017-04-30	1	6	0.166667	-0.731845
2017-05-01	1	6	0.166667	-0.571493
2017-05-02	1	6	0.166667	-0.385384
2017-05-03	2	6	0.333333	-0.181904
2017-05-04	4	6	0.666667	0.0297737
2017-05-05	3	6	0.5	0.24011
2017-05-06	0	6	0	0.439624
2017-05-07	0	6	0	0.619324
2017-05-08	0	6	0	0.771109
2017-05-09	0	6	0	0.88814
2017-05-10	1	6	0.166667	0.965142
2017-05-11	4	6	0.666667	0.998642
2017-05-12	2	6	0.333333	0.987133
2017-05-13	4	6	0.666667	0.931133
2017-05-14	1	6	0.166667	0.833164
2017-05-15	0	6	0	0.697644
2017-05-16	2	6	0.333333	0.530681
2017-05-17	2	6	0.333333	0.339798
2017-05-18	2	6	0.333333	0.133601
2017-08-07	1	11	0.0909091	0.996649
2017-08-08	0	11	0	0.991456
2017-08-09	0	11	0	0.941578
2017-08-10	0	11	0	0.849261
2017-08-11	0	11	0	0.718666
2017-08-12	0	11	0	0.555681
2017-08-13	1	11	0.0909091	0.36765
2017-08-14	0	11	0	0.163048
2017-08-15	2	11	0.181818	-0.0489017
2017-08-16	1	11	0.0909091	-0.258648
2017-08-17	1	11	0.0909091	-0.456736
2017-08-18	2	11	0.181818	-0.634239
2017-08-19	3	11	0.272727	-0.783156
2017-08-20	1	11	0.0909091	-0.896775
2017-08-21	1	11	0.0909091	-0.969975
2017-08-22	4	11	0.363636	-0.999457
2017-08-23	1	11	0.0909091	-0.983892
2017-08-24	2	11	0.181818	-0.923981
2017-08-25	4	11	0.363636	-0.822426
2017-08-26	0	11	0	-0.683802
2017-08-27	1	11	0.0909091	-0.514359
2017-08-28	1	11	0.0909091	-0.321733
2017-08-29	0	11	0	-0.114606
2017-08-30	1	11	0.0909091	0.0976864
2017-08-31	0	11	0	0.305576
2017-09-01	1	11	0.0909091	0.499693
2017-09-02	3	11	0.272727	0.671288
2017-09-03	2	11	0.181818	0.812627
2017-09-04	2	11	0.181818	0.91734
2017-09-05	2	11	0.181818	0.980707
2017-09-06	1	11	0.0909091	0.999873
2017-09-07	1	11	0.0909091	0.973972
2017-09-08	1	11	0.0909091	0.904174
2017-09-09	1	11	0.0909091	0.793623
2017-09-10	1	11	0.0909091	0.647302
2017-09-11	3	11	0.272727	0.471807
2017-09-12	6	11	0.545455	0.275047
2017-09-13	5	11	0.454545	0.0658895
2017-09-14	6	11	0.545455	-0.146237
2017-09-15	6	11	0.545455	-0.351773
2017-09-16	6	11	0.545455	-0.541454
2017-09-17	6	11	0.545455	-0.706731
2017-09-18	8	11	0.727273	-0.840154
2017-09-19	7	11	0.636364	-0.935711
2017-09-20	5	11	0.454545	-0.989093
2017-09-21	6	11	0.545455	-0.997896
2017-09-22	3	11	0.272727	-0.961723
2017-09-23	4	11	0.363636	-0.882203
2017-09-24	3	11	0.272727	-0.762921
2017-09-25	2	11	0.181818	-0.609253
2017-09-26	2	11	0.181818	-0.428126
2017-09-27	0	11	0	-0.227702
2017-09-28	0	11	0	-0.0170153
2017-09-29	0	11	0	0.194438
2017-09-30	0	11	0	0.397128
2017-10-01	0	11	0	0.581919
2017-10-02	1	11	0.0909091	0.740482
2017-10-03	2	11	0.181818	0.865671
2017-10-04	3	11	0.272727	0.951842
2017-10-05	3	11	0.272727	0.995113
2017-10-06	3	11	0.272727	0.993532
2017-10-07	5	11	0.454545	0.947172
2017-10-08	7	11	0.636364	0.858121
2017-10-09	7	11	0.636364	0.730394
2017-10-10	6	11	0.545455	0.569747
2017-10-11	5	11	0.454545	0.38342
2017-10-12	5	11	0.454545	0.179812
2017-10-13	5	11	0.454545	-0.0318997
2017-10-14	5	11	0.454545	-0.242174
2017-10-15	4	11	0.363636	-0.441533
2017-10-16	6	11	0.545455	-0.620992
2017-10-17	7	11	0.636364	-0.772462
2017-10-18	5	11	0.454545	-0.889116
2017-10-19	3	11	0.272727	-0.965696
2017-10-20	2	11	0.181818	-0.998751
2017-10-21	1	11	0.0909091	-0.986791
2017-10-22	1	11	0.0909091	-0.930355
2017-10-23	2	11	0.181818	-0.831986
2017-10-24	2	11	0.181818	-0.696119
2017-10-25	3	11	0.272727	-0.528877
2017-10-26	2	11	0.181818	-0.337797
2017-10-27	2	11	0.181818	-0.131493
2017-10-28	1	11	0.0909091	0.0807384
2017-10-29	3	11	0.272727	0.28933
2017-10-30	3	11	0.272727	0.484882
2017-10-31	1	11	0.0909091	0.658579
2017-11-01	0	11	0	0.802593
2017-11-02	1	11	0.0909091	0.910434
2017-11-03	0	11	0	0.977239
2017-11-04	0	11	0	0.999999
2017-11-05	2	11	0.181818	0.977688
2017-11-06	3	11	0.272727	0.911311
2017-11-07	6	11	0.545455	0.80386
2017-11-08	5	11	0.454545	0.660178
2017-11-09	3	11	0.272727	0.486741
2017-11-10	2	11	0.181818	0.291366
2017-11-11	2	11	0.181818	0.0828583
2017-11-12	2	11	0.181818	-0.129384
2017-11-13	2	11	0.181818	-0.335794
2017-11-14	1	11	0.0909091	-0.52707
2017-11-15	1	11	0.0909091	-0.69459
2017-11-16	1	11	0.0909091	-0.830804
2017-11-17	1	11	0.0909091	-0.929573
2017-11-18	1	11	0.0909091	-0.986444
2017-11-19	0	11	0	-0.998855
2017-11-20	0	11	0	-0.966246
2017-11-21	2	11	0.181818	-0.890087
2017-11-22	1	11	0.0909091	-0.773811
2017-11-23	1	11	0.0909091	-0.622658
2017-11-24	0	11	0	-0.443441
2017-11-25	2	11	0.181818	-0.244237
2017-11-26	0	11	0	-0.0340256
2017-11-27	1	11	0.0909091	0.17772
2017-11-28	0	11	0	0.381455
2017-11-29	1	11	0.0909091	0.567997
2017-11-30	1	11	0.0909091	0.72894
2017-12-01	1	11	0.0909091	0.857027
2017-12-02	0	11	0	0.946488
2017-12-03	0	11	0	0.993289
2017-12-04	0	11	0	0.995321
2017-12-05	0	11	0	0.952492
2017-12-06	0	11	0	0.866734
2017-12-07	0	11	0	0.74191
2017-12-08	0	11	0	0.583648
2017-12-09	0	11	0	0.39908
2017-12-10	0	11	0	0.196524
2017-12-11	0	11	0	-0.0148885
2017-12-12	0	11	0	-0.22563
2017-12-13	0	11	0	-0.426203
2017-12-14	0	11	0	-0.607565
2017-12-15	0	11	0	-0.761544
2017-12-16	0	11	0	-0.8812
2017-12-17	0	11	0	-0.961138
2017-12-18	0	11	0	-0.997756
2017-12-19	0	11	0	-0.989404
2017-12-20	0	11	0	-0.936459
2017-12-21	0	11	0	-0.841306
2017-12-22	0	11	0	-0.708234
2017-12-23	0	11	0	-0.543241
2017-12-24	0	11	0	-0.353763
2017-12-25	0	11	0	-0.148341
2017-12-26	0	11	0	0.063767
2017-12-27	0	11	0	0.273001
2017-12-28	0	11	0	0.469931
2017-12-29	0	11	0	0.64568
2017-12-30	0	11	0	0.792327
2017-12-31	0	11	0	0.903263
2018-01-01	1	11	0.0909091	0.973488
2018-01-02	1	11	0.0909091	0.999837
2018-01-03	0	11	0	0.981121
2018-01-04	0	11	0	0.918185
2018-01-05	0	11	0	0.813865
2018-01-06	0	11	0	0.672863
2018-01-07	0	11	0	0.501534
2018-01-08	0	11	0	0.307601
2018-01-09	0	11	0	0.099803
2018-01-10	0	11	0	-0.112493
2018-01-11	0	11	0	-0.319719
2018-01-12	0	11	0	-0.512534
2018-01-13	0	11	0	-0.682249
2018-01-14	0	11	0	-0.821214
2018-01-15	0	11	0	-0.923166
2018-01-16	0	10	0	-0.983509
2018-01-17	0	10	0	-0.999524
2018-01-18	0	10	0	-0.97049
2018-01-19	0	10	0	-0.897714
2018-01-20	0	10	0	-0.784477
2018-01-21	0	10	0	-0.635882
2018-01-22	0	10	0	-0.458628
2018-01-23	0	10	0	-0.260702
2018-01-24	0	10	0	-0.0510261
2018-01-25	0	10	0	0.16095
2018-01-26	0	10	0	0.365671
2018-01-27	0	10	0	0.553911
2018-01-28	0	10	0	0.717186
2018-01-29	0	10	0	0.848136
2018-01-30	1	10	0.1	0.940859
2018-01-31	1	10	0.1	0.991177
2018-02-01	1	10	0.1	0.996821
2018-02-02	1	10	0.1	0.957536
2018-02-03	1	10	0.1	0.875095
2018-02-04	1	10	0.1	0.753211
2018-02-05	1	10	0.1	0.59738
2018-02-06	1	10	0.1	0.414623
2018-02-07	0	10	0	0.213179
2018-02-08	1	10	0.1	0.00212701
2018-02-09	1	10	0.1	-0.209021
2018-02-10	2	10	0.2	-0.410748
2018-02-11	5	10	0.5	-0.593963
2018-02-12	0	10	0	-0.750406
2018-02-13	0	10	0	-0.873028
2018-02-14	4	10	0.4	-0.956301
2018-02-15	0	10	0	-0.996473
2018-02-16	0	10	0	-0.991732
2018-02-17	5	10	0.5	-0.942292
2018-02-18	0	10	0	-0.850382
2018-02-19	1	10	0.1	-0.720144
2018-02-20	4	10	0.4	-0.557448
2018-02-21	2	10	0.2	-0.369627
2018-02-22	1	10	0.1	-0.165147
2018-02-23	4	10	0.4	0.0467771
2018-02-24	1	10	0.1	0.256593
2018-02-25	1	10	0.1	0.454843
2018-02-26	0	10	0	0.632593
2018-02-27	0	10	0	0.781831
2018-02-28	0	10	0	0.895832
2018-03-01	2	10	0.2	0.969455
2018-03-02	2	10	0.2	0.999384
2018-03-03	2	10	0.2	0.98427
2018-03-04	0	10	0	0.924793
2018-03-05	1	10	0.1	0.823634
2018-03-06	1	10	0.1	0.685353
2018-03-07	3	10	0.3	0.516182
2018-03-08	3	10	0.3	0.323746
2018-03-09	2	10	0.2	0.116719
2018-03-10	3	10	0.3	-0.0955693
2018-03-11	2	10	0.2	-0.30355
2018-03-12	1	10	0.1	-0.497849
2018-03-13	2	10	0.2	-0.66971
2018-03-14	2	10	0.2	-0.811386
2018-03-15	1	10	0.1	-0.916491
2018-03-16	1	10	0.1	-0.980289
2018-03-17	3	10	0.3	-0.999904
2018-03-18	2	10	0.2	-0.974452
2018-03-19	2	10	0.2	-0.90508
2018-03-20	1	10	0.1	-0.794915
2018-03-21	1	10	0.1	-0.648922
2018-03-22	2	10	0.2	-0.473681
2018-03-23	1	10	0.1	-0.277091
2018-03-24	3	10	0.3	-0.0680118
2018-03-25	2	10	0.2	0.144133
2018-03-26	0	10	0	0.349781
2018-03-27	1	10	0.1	0.539664
2018-03-28	0	10	0	0.705224
2018-03-29	0	10	0	0.838999
2018-03-30	0	10	0	0.934958
2018-03-31	0	10	0	0.988778
2018-04-01	0	10	0	0.998032
2018-04-02	1	10	0.1	0.962304
2018-04-03	3	10	0.3	0.883203
2018-04-04	5	10	0.5	0.764295
2018-04-05	5	10	0.5	0.610939
2018-04-06	6	10	0.6	0.430047
2018-04-07	6	10	0.6	0.229773
2018-04-08	5	10	0.5	0.0191419
2018-04-09	6	10	0.6	-0.192352
2018-04-10	4	10	0.4	-0.395175
2018-04-11	5	10	0.5	-0.580188
2018-04-12	4	10	0.4	-0.739051
2018-04-13	6	10	0.6	-0.864604
2018-04-14	6	10	0.6	-0.951188
2018-04-15	7	10	0.7	-0.994901
2018-04-16	4	10	0.4	-0.993772
2018-04-17	4	10	0.4	-0.947852
2018-04-18	5	10	0.5	-0.859212
2018-04-19	4	10	0.4	-0.731845
2018-04-20	6	10	0.6	-0.571493
2018-04-21	3	10	0.3	-0.385384
2018-04-22	4	10	0.4	-0.181904
2018-04-23	6	10	0.6	0.0297737
2018-04-24	2	10	0.2	0.24011
2018-04-25	3	10	0.3	0.439624
2018-04-26	5	10	0.5	0.619324
2018-04-27	2	10	0.2	0.771109
2018-04-28	5	10	0.5	0.88814
2018-04-29	4	10	0.4	0.965142
2018-04-30	4	10	0.4	0.998642
2018-05-01	2	10	0.2	0.987133
2018-05-02	2	10	0.2	0.931133
2018-05-03	5	10	0.5	0.833164
2018-05-04	3	10	0.3	0.697644
2018-05-05	2	10	0.2	0.530681
2018-05-06	5	10	0.5	0.339798
2018-05-07	5	10	0.5	0.133601
2018-05-08	8	10	0.8	-0.0786181
2018-05-09	5	10	0.5	-0.287294
2018-05-10	4	10	0.4	-0.483021
2018-05-11	1	10	0.1	-0.656977
2018-05-12	4	10	0.4	-0.801323
2018-05-13	4	10	0.4	-0.909552
2018-05-14	4	10	0.4	-0.976786
2018-05-15	3	10	0.3	-0.999995
2018-05-16	3	10	0.3	-0.978133
2018-05-17	3	10	0.3	-0.912185
2018-05-18	2	10	0.2	-0.805124
